# Supplementary material for: Network Pharmacology to Unveil the Mechanism of Berberine in the Treatment of Streptococcus suis Meningitis in Humans and Pigs
Source: Toxics. 2025 Feb 15;13(2):138. doi: 10.3390/toxics13020138 (PMC11860940; doi:10.3390/toxics13020138)
Supplement: Supplementary file 1 [file toxics-13-00138-s001.zip]

Archive with 1 entries (1 files):
- toxics-3371545-supplementary.xlsx
