# Supplementary material for: Network Pharmacology to Unveil the Mechanism of Berberine in the Treatment of Streptococcus suis Meningitis in Humans and Pigs
Source: Toxics. 2025 Feb 15;13(2):138. doi: 10.3390/toxics13020138 (PMC11860940; doi:10.3390/toxics13020138)
Supplement: Supplementary file 1 [file toxics-13-00138-s001.zip › toxics-3371545-supplementary.xlsx]

## Sheet: Table S1
Fig. 2A Human S. suis meningitis targets	Fig. 2B Porcine S. suis meningitis targets	Fig. 2C Berberine targets
ACCB	ZWF	ESR1
ACCD	YWHAH	GRIA1
ACNA	YWHAB	SLC1A3
ACPS	YOD1	F3
ADDA	YFKJ	SCN4A
ADHE	XSEB	CDC42
ADHP	XERS	RAC1
ALAS	WZY	MAPK8
ALR	WZH	EPHX2
ARCA	WZE	BCHE
ARCC	WDR1	MAOB
ARGF	VWF	TBXAS1
ARGH	VRASR	CYP11B1
ARGR	VIRD4	CYP2D6
ARGS	VIRA	F10
AROA	VICK	HSD11B1
AROB	VEG	AR
AROC	UROD	ADRA2B
AROD	UDP	NOS2
ASNA	TRX1	PIK3CB
ASNS	TROA	EPHB4
ASPS	TRME	CSF1R
ATPA	TRIM32	PIK3CD
ATPB	TRAG	JAK2
ATPD	TPM4	SCN5A
ATPF	TPI1	SIGMAR1
BIRA	TNF-Α	ADRB2
BRNQ	TMX2	PIK3CG
BUDA	TLR4	PTGS1
CARB	TLR3	MAPK14
CATA	TLR2	ALOX5AP
CCPA	TKT	PTGS2
CDAA	TIMP2	ICAM1
CLPX	TIG	TRPC6
CLS	THRB	ROCK2
CMK	THIM	SRC
COAA	THIE	TEK
COAC	THID	NOS3
COAD	THBS1	CYP11B2
COAE	TDK	SELE
CODY	TASS	CALM2
CVFB	SYK	ACHE
CYSE	SAG1	KIT
CYSK	SOD	MAPKAPK2
CYSS	SUFB	HGF
DAPA	STP1	CD36
DAPB	STOM	CEBPB
DAPD	STK	CEBPA
DCM	SSPA	CYP2E1
DEF	SSNA	CYP3A11
DEOC	SSENO	FABP4
DEOD	SSADS	STAR
DER	SSA	ABCB1A
DGT	SRTF	ABCB1B
DHAK	SRTE	DKK1
DHAL	SRTD	EIF2AK3
DHAQ	SRTC	H2AFX
DHAS	SRTB	CYP2B10
DINB	SRTA	CYP2B9
DLTA	SRP54	CYP4A10
DLTB	SRGN	CYP4A14
DLTC	SPXA	GPT
DLTD	SPR	GSK3B
DLTX	SPP1	HMOX1
DNAA	SPARCL1	IL10
DNAB	SPARC	NAMPT
DNAG	SORTASE A	PRKCE
DNAI	SODA	SIRT2
DNAJ	SOD1	LDLR
DNAK	SNTA	BCL2L1
DNAN	SNCG	CCND1
DNAX	SMPB	CDK4
DPRA	SLY	SLC2A4
DTD	SLA-2	CASP8
DUSB	SLA-1	CDK6
EDA	SFP	CDK2
EFP	SERPINE1	BIRC5
ENO	SERPINA3-2	UBE2A
ERA	SERPINA1	RLN1
ERM(B)	SERC	SI
EZRA	SEPP1	ADIPOQ
FABD	SECE	BBC3
FABF	SECA	BCL2L11
FABG	SCRR	CCNT1
FABK	SCRB	CDK9
FABZ	SBP4	CYBA
FEOB	SBP3	EDN1
FFH	SBP2''	EDNRA
FFS	SBP2'	FASLG
FMT	SBP2	FOXO1
FNI	SBP1	GJA1
FOLB	SALR	GSR
FOLE	SAIK	HDAC9
FOLK	SADP	HTR1A
FOLP	S100A9	IGF1R
FRR	RUVB	IL23A
FTSA	RUVA	IL4
FTSE	RPST	MAPK3
FTSH	RPSL	MMP14
FTSL	RPSB	NCF1
FTSX	RPSA	NGF
FTSY	RPS5	SLC27A5
FTSZ	RPOE	BCL2
FUSA	RPOD	CYCS
GALE	RPOC	TNF
GALT	RPOB	TP53
GALU	RPMI	AKT1
GAP	RPMG	CCL2
GATA	RPMF	IL-1B
GATB	RPMB	CASP3
GATC	RPLJ	CXCL8
GDHA	RPLI	UBE2B
GLF	RPL11	NR1I2
GLGA	RPIA	ODC1
GLGB	ROCE	PRKCA
GLGD	RNPA	SHC1
GLGP	RNC	SLC6A19
GLMM	RNASET2	SOD2
GLMS	RMLD	TOP2A
GLMU	RIDA	TRAF2
GLNA	RGG	ACADM
GLPK	REX	ACAN
GLPO	REVS	ACOX1
GLTX	RECU	ACTA2
GLYQ	RECR	AKT2
GLYS	RECO	ALB
GMK	RECG	AURKB
GNDA	RECF	AURKC
GORA	RECA	CCND2
GPSB	RBP4	CCNE1
GREA	RBFA	CDH2
GROES	RAC1	CDKN1B
GROL	RAB8A	CDKN1C
GRPE	RAB6A	CHEK1
GSHAB	RAB1A	COL10A1
GTFA	RAB18	SMYD3
GUAA	PYGL	MMP-2
GUAB	PURD	PRKAA1
GUAC	PURB	JUN
GYRA	PURA	NFKBIA
GYRB	PTH	PPARG
HEMW	PTGR1	MAPK1
HFLX	PTGES3	PARP1
HISS	PTBP1	MMP-9
HOLA	PSTS	COL1A1
HPRK	PSTB1	COL2A1
HPT	PSME2	CPT1A
HRCA	PSMD14	CREBBP
HSLO	PSMA5	CYP17A1
ICAM1	PRSA1	DNMT1
ICD	PRSA	DNMT3B
IDE	PROS1	DRD2
ILES	PROCR	DZIP3
ILVA	PROC	EIF4EBP1
ILVC	PROB	FSHB
ILVD	PROA	GDF5
ILVN	PRIA	GPX1
INFA	PRDX2	H2BFM
INFB	PPP1CA	H3F3A
INFC	PPHA	HAT1
LACA	PPC	HDAC2
LACB	PPBP	HDAC5
LACC	POTD	HDAC8
LACD	POTC	HIST1H2AB
LACG	POTB	HIST1H2AC
LEPA	POTA	HIST1H2AE
LEPB	POLA	HIST1H2AG
LEUB	PNUC	SOX9
LEUD	PMAP-23	IL-6
LEUS	PKM	SIRT1
LGT	PHOU	AHR
LIAF	PHES	CYP1A1
LIGA	PHB	TGFB1
LPDA	PGDA	BAX
LSPA	PGD	CDKN1A
LYSS	PGAM2	PTEN
MACP	PGAM1	CASP9
MALQ	PFN1	HIST1H2AH
MANA	PEPX	HIST1H2AJ
MCRC	PEP	HIST1H2AK
MECA	PENA	HIST1H2AM
MENA	PEBP1	HIST1H2BC
META	PDHB	HIST1H2BD
METE	PDH	HIST1H2BE
METF	PCSK1N	HIST1H2BF
METG	PCRA	HIST1H2BG
METK	PBP1A	HIST1H2BH
MFD	PARC	HIST1H2BJ
MIAA	PAM	HIST1H2BK
MLTG	P38	HIST1H2BL
MMUM	OTC	HIST1H2BM
MNMA	ORF2	HIST1H2BN
MNME	OPPF	HIST1H2BO
MNMG	OPPB	HIST1H3A
MRAY	OPPA	HIST1H3B
MREC	OLA1	HIST1H3D
MSCL	OGT	HIST1H3F
MSRB	OFS	HIST1H3G
MURA	NUSG	HIST1H3H
MURB	NUSB	HIST1H3J
MURC	NRXN2	SP7
MURD	NRDI	CYBB
MURQ	NOX	HSPA5
MUTL	NF-KAPPAB	DDIT3
MUTM	NCAM1	HNF4A
MUTS	NADR	KCNH2
MUTY	NADE	NFE2L2
MVAD	N/A	FOXO3
MVK	MYO1C	EP300
NADE	MYL1	HIST1H4B
NAGA	MYH9	HIST1H4C
NDK	MURZ	HIST1H4H
NEUB	MURD	HIST1H4I
NEUC	MSCL	HIST2H2AA3
NRDD	MRP	HIST2H4A
NRDE	MRP	HIST3H2A
NRDF	MMUM	HIST3H3
NRDG	MMP2	HNF4
NRDH	MIAA	IFNG
NRDI	METG	IL2
NRDR	MERC	ITGA1
NT5E	MCCF	KAT
NTH	MBL1	KDM1A
NUSA	MB	KDM4A
NUSB	MAPZ	KDM5B
NUSG	MAPK14	KDM6A
OBGE	MANN	KDM6B
PARC	MANM	KMT5A
PARE	MANL	LHB
PBP1A	MANF	MAPT
PBP1B	MALR	MCM2
PBP2A	LYPLA1	MIR19A
PBP2B	LUXS	SPARC
PBP2X	LSPA	RUNX2
PBP3	LRG1	SIRT3
PCP	Q2EHH8	SPP1
PCRA	Q2HXZ9	BGLAP
PEPA	F1SCC7	TOP1
PEPC	A0A287BEY3	MYC
PEPF	F1RL06	RELA
PEPT	A0A287A5Z8	MIR92A1
PEPV	A0A4X1SFS6	MMP13
PFKA	A0A8D1GQW1	MPO
PFKB	F13A1	MTTP
PFLA	LMB	NSD2
PFLB	LIPG	OMD
PGSA	LIMS1	PPARA
PHEA	LGT	PPARGC1A
PHES	LGMN	PRG4
PHET	IgA1	PRL
PHOU	LFNG	PRMT1
PKNB	LDH	PRMT2
PLSX	LCN2	PRMT5
PLSY	LCAT	PRMT6
PNP	LAMC1	PRMT7
PNUC	LACT	PRMT8
POLA	LACR-3	RBP4
PPC	KCTD12	RPS6
PRFA	JUP	SETD1B
PRFB	JCHAIN	SETD2
PRMA	ITIH4	SETD3
PRMC	ITIH2	SETD5
PROB	ITIH1	SETD6
PROC	IL-8	TERT
PRSA	IL-1Β	TLR4
PSTA	IL17A	MAP3K5
PSTB	IGFBP7	P2RX7
PSTC	IGF2R	SREBF1
PTA	HL	CYP1A2
PTH	HTPSC	DRD1
PTSP	HTPS	CHEK2
PULA	HSPD1	CTNNB1
PURB	HSPCB	SOD1
PURD	HSP90AB1	SETDB1
PURE	HSLO	SETDB2
PURF	HSDS'	UCP2
PURH	HSDS	VEGFC
PURK	HSDR	RXRA
PURM	HSDM	PRSS1
PURN	HRCA	NCOA2
PURR	HPT	PDE10A
PYK	HPRT1	TRAF1
PYRE	HP171	FN1
PYRF	HOM	FOS
PYRH	HMSD	FAS
PYRR	HH4	CAT
QUEA	HBB	SETD7
QUEG	GYRB	APP
RACE	GUAB	CYP3A4
RADA	GUAA	GABRG2
RADC	GTFA	GABRA3
RAIA	GSTO1	GABRB3
RAPZ	GRPE	GABRA1
RBFA	GRN	GABRA5
RECA	GREA	PIM1
RECF	GPX5	PIM2
RECG	GPSB	MET
RECJ	GPIBB	HTR3A
RECN	GMK	GRK5
RECO	GS	IMPDH2
RECR	GDH	PIK3R1
RECU	GLNQ3	PIK3CA
RECX	GLNQ1	CYP19A1
REXB	GLNH	BCAT2
RFBA	GLNA	TRPM8
RFBB	GLA	PARP10
RFBD	GIDA	CDK8
RIMI	GHP-2	CCNC
RIMM	GDPP	MAPK10
RIMP	GCN1L1	AGPAT2
RLMB	GAPDH	TGM2
RLMD	GALE	SCD
RLMH	GADPH	XBP1
RLMN	G3BP1	TYMS
RMUC	FUR	DHFR
RNC	FTSY	GABRA2
RNHC	FTSX	ROCK1
RNMV	FTSH	PRKACA
RNPA	FTSE	CHRM4
RNPB	FPS	LCK
RNR	FPR2	PTPN1
RNZ	FPGS-2	MKNK1
RPE	FOLD	IKBKB
RPIA	FN1	LRRK2
RPLA	FHS	ATR
RPLB	FHB	AOC3
RPLC	FGG	GRK3
RPLD	FFH	PLK1
RPLE	FETUB	GRK2
RPLF	FEOB	NPY5R
RPLI	FBPS	MAP4K4
RPLJ	FBLN1	NTRK1
RPLK	FABH	ABL1
RPLL	FABF	CCNB1
RPLM	EZRA	CDK1
RPLN	ERK	NR3C2
RPLO	ERA	PGR
RPLP	EPF	DRD4
RPLQ	EPB42	DRD3
RPLR	ENPP2	ADORA2A
RPLS	ENOLASE	ADORA3
RPLT	ENO1	GRM5
RPLU	ENO	QPCT
RPLV	Endo D	CNR2
RPLX	ENDASUIS	CBFB
RPMA	EIF4E	HSD17B1
RPMB	EIF4A1	PNMT
RPMC	EGFR	PARP2
RPMD	EFP	PTGES
RPMF	EF	RPS27
RPMG	EEF2
RPMH	ECM1
RPMI	ECFT-1
RPMJ	ECFA2-1
RPOB	ECFA-2
RPOC	DUT
RPOD	DUSP3
RPOE	DPR
RPOZ	DNAN
RPSA	DNAL
RPSB	DNAK
RPSC	DNAJ
RPSD	DNAI
RPSE	DNAG
RPSF	DNAE
RPSG	DMTN
RPSH	DLTC
RPSI	DLTA
RPSJ	DGK
RPSK	DESK
RPSL	DEOD-1
RPSM	DEOC
RPSN	DEOB
RPSO	DEF
RPSP	DDP4
RPSQ	DDI2
RPSR	DAG1
RPSS	CYSE
RPST	CXCL7
RPSU	CTSZ
RRF	CTSR
RSFS	CTSL1
RSGA	CSP2K
RSMA	CSP2H
RSMB	CSP2G
RSMD	CRP
RSMG	CPSF
RSMH	CPSE
RSMI	CPS2F
RUVA	CPS2E
RUVB	CPS2C
RUVX	CPS2B
SDAAA	CPS
SDAAB	CPN1
SECA	CP
SECE	COVR
SECG	CORO1C
SECY	CORO1A
SEPF	COPZ
SERB	CODY
SERC	COAE
SERS	CNRIP1
SLY	CNN2
SMC	CMK
SMPB	CLPX
SNTA	CLPP
SODA	CLPC-1
SPX	CIAR
SSRA	CIAH
SSRS	CHGA
SSTT	CDD
SUFB	CD14
SUFC	CCPA
SUFD	CCL2
TADA	CBR3
TEHB	CAT
TET(L)	CASP8
TET(M)	CASP3
TET(O)	CACNA2D1
TGT	CA3
THID	C4BPA
THIE	C4A
THII	C4
THIM	BIRA
THIT	BACA
THRB	B2M
THRC	ATLASS
THRS	ATL
TIG	ASPC
TILS	ASD
TKT	ARHGDIA
TLR2	ARF4
TMK	ARF1
TNPA	AQP4
TNPB	APOE
TOPA	APOD
TPIA	APOC3
TPX	APOB
TREC	ANXA5
TREP	ANGI
TRER	AMBP
TRMB	ALDOA
TRMD	ALAS
TRMFO	AGRN
TRPS	ADDB
TRUA	ADDA
TRUB	ADCR
TRXA	ACTR2
TRXB	ACTN4
TSAB	ACOL
TSAD	ACKA
TSAE	ACCC
TSF	ACCA
TUF	ABGB
TYPA	6PGD
TYRS	F1RII5
UDK
UGPC
UIDA
ULAG
UPP
UVRA
UVRB
UVRC
UXAC
VICK
WHIA
XERD
XERS
XSEA
XTH
YAAA
YABA
YAJC
YBEY
YCHF
YGHU
YHBY
YIDA
YIDC
YIDD
YIHA
YLQF
YQEH
YQEK
YYCF
ZWF
TNF
TLR4
CXCL8
IL1B
IL6
NLRP3
MMP9
CFH
IL4
CXCL1
IL13
IL5
CD14
TLR3
LTF
PRF1
CAT
CP
TP53
SOD1
TGFB1
APP
ENO2
EGFR
IL12A
MPO
PLG
FN1
NOS2
IL7
MMP3
ALOX5
MMP1
SOD2
ELANE
MMP2
CAMP
VTN
ITGB3
CD40
CD36
CD80
CD86
ERBB3
DMBT1
PTGS2
TFRC
FGA
MAPK3
LPO
ELN
ITGA2B
HP
TF
IL4R
CXCR2
GLUL
FGB
IDO1
HMOX1
MAPK1
CCR3
MB
CD163
SI
COL1A1
CUBN
XDH
NPY
BLZF1
TGIF1
PPP1CA
NGF
VIP
MAP2K1
HPX
SLC11A1
DCN
PTGS1
TIMP3
ACTN4
CRH
SDHB
PLA2G6
KITLG
ACE2
CTAGE7P
MN1
OGA
Stap-coc parC
Stap-coc blaZ
Cory mTOX
Stre-coc fusA
CYP51A1
Bact ftsZ
Ente-cocc fsrC

## Sheet: Table S2
Berberine&Human S. suis meningitis common targets	Berberine&Porcine S. suis meningitis common targets	Common targets
NOS2	RAC1	TLR4
PTGS1	MAPK14	SOD1
PTGS2	CASP8	FN1
ICAM1	CCL2	CAT
CD36	CASP3
HMOX1	SPARC
SI	SPP1
IL4	RBP4
MAPK3	TLR4
NGF	SOD1
TNF	FN1
TP53	CAT
CXCL8
SOD2
MAPK1
COL1A1
TGFB1
MPO
APP
TLR4
SOD1
FN1
CAT
